# Supplementary material for: Decosus: An R Framework for Universal Integration of Cell Proportion Estimation Methods
Source: Front Genet. 2022 Apr 1;13:802838. doi: 10.3389/fgene.2022.802838 (PMC9011041; doi:10.3389/fgene.2022.802838)
Supplement: Supplementary file 2 [file DataSheet3.xlsx]

## Sheet: simulation
Method	R	Cell	Data
Decosus	0.314607	DC	SRA878024
Danaher	0.111475	DC	SRA878024
Davoli	0.748183	DC	SRA878024
MCP	0.215142	DC	SRA878024
quanTISeq	-0.0771535	DC	SRA878024
xCell	0.316488	DC	SRA878024
Decosus	0.843306	Mast	SRA878024
Danaher	0.833141	Mast	SRA878024
xCell	0.824007	Mast	SRA878024
Decosus	0.560285	B-Cell	SRA779509
xCell	0.299648	B-Cell	SRA779509
MCP	-0.0315148	B-Cell	SRA779509
EPIC	0.655652	B-Cell	SRA779509
quanTISeq	0.719474	B-Cell	SRA779509
Danaher	0.706417	B-Cell	SRA779509
Davoli	0.650703	B-Cell	SRA779509
Rooney	0.641727	B-Cell	SRA779509
Decosus	0.810385	B-Cell	SRA716608
Decosus	0.805546	Endothelial	SRA716608
Decosus	0.592056	Monocyte	SRA716608
Decosus	0.576261	NK	SRA716608
xCell	0.745292	B-Cell	SRA716608
xCell	0.770607	Endothelial	SRA716608
xCell	0.696795	B-Cell	SRA716608
xCell	0.794815	Monocyte	SRA716608
xCell	0.723443	B-Cell	SRA716608
xCell	0.265736	NK	SRA716608
MCP	0.0182302	B-Cell	SRA716608
MCP	0.655977	NK	SRA716608
MCP	0.419405	Monocyte	SRA716608
MCP	0.256234	Monocyte	SRA716608
MCP	0.767831	Endothelial	SRA716608
EPIC	0.86766	B-Cell	SRA716608
EPIC	0.820778	Endothelial	SRA716608
EPIC	0.0393676	NK	SRA716608
quanTISeq	0.907261	B-Cell	SRA716608
quanTISeq	0.21203	Monocyte	SRA716608
quanTISeq	0.541584	NK	SRA716608
Danaher	0.757812	B-Cell	SRA716608
Danaher	0.769187	NK	SRA716608
Davoli	0.856867	B-Cell	SRA716608
Davoli	0.422957	NK	SRA716608
Rooney	0.893172	B-Cell	SRA716608
Rooney	0.720254	NK	SRA716608
Decosus	0.627761	B-Cell	SRA713577
Decosus	0.776767	Monocyte	SRA713577
Decosus	0.25125	DC	SRA713577
Decosus	0.236143	NK	SRA713577
xCell	0.561177	DC	SRA713577
xCell	0.556087	B-Cell	SRA713577
xCell	0.733371	Monocyte	SRA713577
xCell	0.0319894	NK	SRA713577
MCP	0.188028	B-Cell	SRA713577
MCP	0.222039	NK	SRA713577
MCP	0.310592	Monocyte	SRA713577
MCP	-0.131426	DC	SRA713577
EPIC	0.646889	B-Cell	SRA713577
EPIC	0.471021	NK	SRA713577
quanTISeq	0.746639	B-Cell	SRA713577
quanTISeq	0.660784	Monocyte	SRA713577
quanTISeq	0.245011	NK	SRA713577
quanTISeq	0.850578	DC	SRA713577
Danaher	0.72287	B-Cell	SRA713577
Danaher	-0.014613	DC	SRA713577
Danaher	0.124761	NK	SRA713577
Davoli	0.635839	B-Cell	SRA713577
Davoli	0.347536	DC	SRA713577
Davoli	0.535403	NK	SRA713577
Rooney	0.669297	B-Cell	SRA713577
Rooney	0.0233981	NK	SRA713577
Decosus	0.950307	Endothelial	SRA701877
xCell	0.940066	Endothelial	SRA701877
MCP	0.929877	Endothelial	SRA701877
EPIC	0.943569	Endothelial	SRA701877

## Sheet: real
Method	R	Rank	Rank Reverse	Cell.Method	Cell.Ground	Data
Danaher	0.672112	8	1	B-Cell	B-Cell	Cibersort
quanTISeq	0.670396	7	2	B-Cell	B-Cell	Cibersort
EPIC	0.476435	6	3	B-Cell	B-Cell	Cibersort
Rooney	0.440932	5	4	B-Cell	B-Cell	Cibersort
Decosus	0.422907	4	5	B-Cell	B-Cell	Cibersort
Davoli	0.399801	3	6	B-Cell	B-Cell	Cibersort
MCP	0.342759	2	7	B-Cell	B-Cell	Cibersort
xCell	0.306149	1	8	B-Cell	B-Cell	Cibersort
xCell	0.869406	4	1	CD4-Tcell	CD4-Tcell	Cibersort
Davoli	0.655804	3	2	CD4-Tcell	CD4-Tcell	Cibersort
EPIC	0.550508	2	3	CD4-Tcell	CD4-Tcell	Cibersort
Decosus	0.396212	1	4	CD4-Tcell	CD4-Tcell	Cibersort
quanTISeq	0.833128	4	1	Monocyte	Monocyte	Cibersort
Decosus	0.81574	3	2	Monocyte	Monocyte	Cibersort
xCell	0.720754	2	3	Monocyte	Monocyte	Cibersort
Rooney	0.756921	8	1	NK	NK	Cibersort
MCP	0.712565	7	2	NK	NK	Cibersort
xCell	0.712052	6	3	NK	NK	Cibersort
quanTISeq	0.705364	5	4	NK	NK	Cibersort
Davoli	0.692639	4	5	NK	NK	Cibersort
Decosus	0.668657	3	6	NK	NK	Cibersort
EPIC	0.535847	2	7	NK	NK	Cibersort
Danaher	-0.0403873	1	8	NK	NK	Cibersort
Davoli	0.923665	8	1	B-Cell	B-Cell	Hoek
EPIC	0.904978	7	2	B-Cell	B-Cell	Hoek
Rooney	0.90013	6	3	B-Cell	B-Cell	Hoek
MCP	0.894033	5	4	B-Cell	B-Cell	Hoek
Decosus	0.865046	4	5	B-Cell	B-Cell	Hoek
xCell	0.852088	3	6	B-Cell	B-Cell	Hoek
Danaher	0.847144	2	7	B-Cell	B-Cell	Hoek
quanTISeq	0.732038	1	8	B-Cell	B-Cell	Hoek
xCell	0.890092	6	1	DC	DC	Hoek
MCP	0.871479	5	2	DC	DC	Hoek
Decosus	0.827921	4	3	DC	DC	Hoek
Danaher	0.815311	3	4	DC	DC	Hoek
quanTISeq	0.553564	2	5	DC	DC	Hoek
Davoli	0.092959	1	6	DC	DC	Hoek
quanTISeq	0.696689	4	1	Monocyte	Monocyte	Hoek
Decosus	0.69744	3	2	Monocyte	Monocyte	Hoek
xCell	0.244852	1	4	Monocyte	Monocyte	Hoek
MCP	0.987506	8	1	NK	NK	Hoek
quanTISeq	0.986149	7	2	NK	NK	Hoek
Davoli	0.983408	6	3	NK	NK	Hoek
Danaher	0.9816	5	4	NK	NK	Hoek
EPIC	0.976854	4	5	NK	NK	Hoek
Decosus	0.972608	3	6	NK	NK	Hoek
Rooney	0.953329	2	7	NK	NK	Hoek
xCell	0.813488	1	8	NK	NK	Hoek
Danaher	0.947913	8	1	B-Cell	B-Cell	Racle
EPIC	0.944618	7	2	B-Cell	B-Cell	Racle
Rooney	0.927655	6	3	B-Cell	B-Cell	Racle
quanTISeq	0.925433	5	4	B-Cell	B-Cell	Racle
Davoli	0.92368	4	5	B-Cell	B-Cell	Racle
xCell	0.853611	3	6	B-Cell	B-Cell	Racle
Decosus	0.802348	2	7	B-Cell	B-Cell	Racle
MCP	0.63369	1	8	B-Cell	B-Cell	Racle
Decosus	0.98541	4	1	CD4-Tcell	CD4-Tcell	Racle
xCell	0.950677	3	2	CD4-Tcell	CD4-Tcell	Racle
Davoli	0.941376	2	3	CD4-Tcell	CD4-Tcell	Racle
EPIC	0.819022	1	4	CD4-Tcell	CD4-Tcell	Racle
xCell	0.961241	6	1	CD8-Tcell	CD8-Tcell	Racle
MCP	0.862284	5	2	CD8-Tcell	CD8-Tcell	Racle
Danaher	0.652875	4	3	CD8-Tcell	CD8-Tcell	Racle
Decosus	0.619337	3	4	CD8-Tcell	CD8-Tcell	Racle
Rooney	0.533424	2	5	CD8-Tcell	CD8-Tcell	Racle
EPIC	0.0851331	1	6	CD8-Tcell	CD8-Tcell	Racle
xCell	0.977088	8	1	NK	NK	Racle
quanTISeq	0.970449	7	2	NK	NK	Racle
EPIC	-0.0959485	6	3	NK	NK	Racle
Rooney	-0.607781	5	4	NK	NK	Racle
Decosus	-0.803066	4	5	NK	NK	Racle
MCP	-0.809196	3	6	NK	NK	Racle
Danaher	-0.883639	2	7	NK	NK	Racle
Davoli	-0.915187	1	8	NK	NK	Racle
xCell	0.995256	8	1	B-Cell	B-Cell	Schelker
quanTISeq	0.973353	7	2	B-Cell	B-Cell	Schelker
MCP	0.838028	6	3	B-Cell	B-Cell	Schelker
EPIC	0.637876	5	4	B-Cell	B-Cell	Schelker
Davoli	-0.223548	4	5	B-Cell	B-Cell	Schelker
Rooney	-0.46099	3	6	B-Cell	B-Cell	Schelker
Danaher	-0.577338	2	7	B-Cell	B-Cell	Schelker
Decosus	-0.926633	1	8	B-Cell	B-Cell	Schelker
EPIC	0.647768	4	1	CD4-Tcell	CD4-Tcell	Schelker
Davoli	0.489633	3	2	CD4-Tcell	CD4-Tcell	Schelker
xCell	0.059625	2	3	CD4-Tcell	CD4-Tcell	Schelker
Decosus	-0.511177	1	4	CD4-Tcell	CD4-Tcell	Schelker
Decosus	0.262477	6	1	CD8-Tcell	CD8-Tcell	Schelker
MCP	0.0181844	5	2	CD8-Tcell	CD8-Tcell	Schelker
Danaher	0.0166735	4	3	CD8-Tcell	CD8-Tcell	Schelker
Rooney	0.0159609	3	4	CD8-Tcell	CD8-Tcell	Schelker
EPIC	-0.631359	2	5	CD8-Tcell	CD8-Tcell	Schelker
xCell	-0.992148	1	6	CD8-Tcell	CD8-Tcell	Schelker
quanTISeq	0.904429	6	1	DC	DC	Schelker
MCP	0.816767	5	2	DC	DC	Schelker
Danaher	0.758337	4	3	DC	DC	Schelker
xCell	0.727627	3	4	DC	DC	Schelker
Decosus	0.697856	2	5	DC	DC	Schelker
Davoli	-0.250622	1	6	DC	DC	Schelker
EPIC	0.496895	8	1	NK	NK	Schelker
Danaher	0.495368	7	2	NK	NK	Schelker
quanTISeq	0.487111	6	3	NK	NK	Schelker
MCP	0.259401	5	4	NK	NK	Schelker
Decosus	0.254476	4	5	NK	NK	Schelker
xCell	0.129398	3	6	NK	NK	Schelker
Rooney	-0.0557904	2	7	NK	NK	Schelker
Davoli	-0.125492	1	8	NK	NK	Schelker
MCP	0.539962	8	1	B-Cell	B-Cell	SDY311
Danaher	0.533744	7	2	B-Cell	B-Cell	SDY311
EPIC	0.532748	6	3	B-Cell	B-Cell	SDY311
Decosus	0.519947	5	4	B-Cell	B-Cell	SDY311
Rooney	0.51839	4	5	B-Cell	B-Cell	SDY311
Davoli	0.482212	3	6	B-Cell	B-Cell	SDY311
xCell	0.464141	2	7	B-Cell	B-Cell	SDY311
quanTISeq	0.408437	1	8	B-Cell	B-Cell	SDY311
Decosus	0.230322	7	2	NK	NK	SDY311
xCell	-0.128109	1	8	NK	NK	SDY311
MCP	0.257351	8	1	NK	NK	SDY311
EPIC	0.183663	6	3	NK	NK	SDY311
quanTISeq	0.111719	4	5	NK	NK	SDY311
Danaher	0.169784	4	5	NK	NK	SDY311
Davoli	0.0915516	2	7	NK	NK	SDY311
Rooney	0.173988	5	4	NK	NK	SDY311
Decosus	0.26784	1	4	CD4-Tcell	CD4-Tcell	SDY311
xCell	0.368602	2	3	CD4-Tcell	CD4-Tcell	SDY311
EPIC	0.343294	3	2	CD4-Tcell	CD4-Tcell	SDY311
Davoli	0.540013	4	1	CD4-Tcell	CD4-Tcell	SDY311
Decosus	0.831456	6	1	CD8-Tcell	CD8-Tcell	SDY311
xCell	0.644214	2	5	CD8-Tcell	CD8-Tcell	SDY311
MCP	0.700017	3	4	CD8-Tcell	CD8-Tcell	SDY311
EPIC	0.336629	1	6	CD8-Tcell	CD8-Tcell	SDY311
Danaher	0.829813	5	2	CD8-Tcell	CD8-Tcell	SDY311
Rooney	0.821638	4	3	CD8-Tcell	CD8-Tcell	SDY311
Decosus	0.41096	3	2	Monocyte	Monocyte	SDY311
xCell	0.215469	1	4	Monocyte	Monocyte	SDY311
quanTISeq	0.402922	4	1	Monocyte	Monocyte	SDY311
Decosus	0.778859	8	1	B-Cell	B-Cell	SDY420
xCell	0.728529	5	4	B-Cell	B-Cell	SDY420
MCP	0.770946	7	2	B-Cell	B-Cell	SDY420
EPIC	0.55929	1	8	B-Cell	B-Cell	SDY420
quanTISeq	0.628568	2	7	B-Cell	B-Cell	SDY420
Danaher	0.717361	4	5	B-Cell	B-Cell	SDY420
Davoli	0.741144	6	3	B-Cell	B-Cell	SDY420
Rooney	0.699341	3	6	B-Cell	B-Cell	SDY420
Decosus	0.506507	3	1	CD4-Tcell	CD4-Tcell	SDY420
xCell	0.506507	3	1	CD4-Tcell	CD4-Tcell	SDY420
EPIC	0.0670056	1	4	CD4-Tcell	CD4-Tcell	SDY420
Davoli	0.321316	2	3	CD4-Tcell	CD4-Tcell	SDY420
Decosus	0.642608	5	1	CD8-Tcell	CD8-Tcell	SDY420
xCell	0.251559	2	4	CD8-Tcell	CD8-Tcell	SDY420
EPIC	0.0770413	1	5	CD8-Tcell	CD8-Tcell	SDY420
Danaher	0.642041	3	2	CD8-Tcell	CD8-Tcell	SDY420
Rooney	0.642041	3	2	CD8-Tcell	CD8-Tcell	SDY420
Decosus	0.50155	2	2	Monocyte	Monocyte	SDY420
xCell	0.501551	3	1	Monocyte	Monocyte	SDY420
quanTISeq	0.402922	4	1	Monocyte	Monocyte	SDY420
Decosus	0.315246	6	3	NK	NK	SDY420
xCell	0.253482	4	5	NK	NK	SDY420
MCP	0.318244	7	2	NK	NK	SDY420
EPIC	-0.081682	1	8	NK	NK	SDY420
quanTISeq	0.24303	3	6	NK	NK	SDY420
Danaher	0.0316693	2	7	NK	NK	SDY420
Davoli	0.411342	8	1	NK	NK	SDY420
Rooney	0.29946	5	4	NK	NK	SDY420
