# Supplementary material for: Decosus: An R Framework for Universal Integration of Cell Proportion Estimation Methods
Source: Front Genet. 2022 Apr 1;13:802838. doi: 10.3389/fgene.2022.802838 (PMC9011041; doi:10.3389/fgene.2022.802838)
Supplement: Supplementary file 3 [file DataSheet1.CSV]

Source	Source_cell_type	cell_type	full_annotation
xcell	B-cells	B cell	B cell
xcell	CD4+ memory T-cells	T cell CD4+ memory	T cell CD4+ memory
xcell	CD4+ T-cells	T cell CD4+ (non-regulatory)	T cell CD4+ (non-regulatory)
xcell	CD8+ T-cells	T cell CD8+	T cell CD8+
xcell	CD8+ Tem	T cell CD8+ effector memory	T cell CD8+ effector memory
xcell	DC	Myeloid dendritic cell	Myeloid dendritic cell
xcell	Endothelial cells	Endothelial cell	Endothelial cell
xcell	Fibroblasts	Cancer associated fibroblast	Cancer associated fibroblast
xcell	Macrophages	Macrophage	Macrophage
xcell	Macrophages M1	Macrophage M1	Macrophage M1
xcell	Macrophages M2	Macrophage M2	Macrophage M2
xcell	Mast cells	Mast cell	Mast cell
xcell	Monocytes	Monocyte	Monocyte
xcell	Neutrophils	Neutrophil	Neutrophil
xcell	NK cells	NK cell	NK cell
xcell	pDC	Plasmacytoid dendritic cell	Plasmacytoid dendritic cell
xcell	Th1 cells	T cell CD4+ Th1	T cell CD4+ Th1
xcell	Th2 cells	T cell CD4+ Th2	T cell CD4+ Th2
xcell	Tregs	T cell regulatory (Tregs)	T cell regulatory (Tregs)
MCP	CD8 T cells	T cell CD8+	T cell CD8+
MCP	Cytotoxic lymphocytes	cytotoxicity score	cytotoxicity score
MCP	NK cells	NK cell	NK cell
MCP	B lineage	B cell	B cell
MCP	Monocytic lineage
MCP	Myeloid dendritic cells	Myeloid dendritic cell	Myeloid dendritic cell
MCP	Neutrophils	Neutrophil	Neutrophil
MCP	Endothelial cells	Endothelial cell	Endothelial cell
MCP	Fibroblasts	Cancer associated fibroblast	Cancer associated fibroblast
quanTISeq	B.cells	B cell	B cell
quanTISeq	Macrophages.M1	Macrophage M1	Macrophage M1
quanTISeq	Macrophages.M2	Macrophage M2	Macrophage M2
quanTISeq	Monocytes	Monocyte	Monocyte
quanTISeq	Neutrophils	Neutrophil	Neutrophil
quanTISeq	NK.cells	NK cell	NK cell
quanTISeq	T.cells.CD4	T cell CD4+ (non-regulatory)	T cell CD4+ (non-regulatory)
quanTISeq	T.cells.CD8	T cell CD8+	T cell CD8+
quanTISeq	Tregs	T cell regulatory (Tregs)	T cell regulatory (Tregs)
quanTISeq	Dendritic.cells	Myeloid dendritic cell	Myeloid dendritic cell
quanTISeq	Other	uncharacterized cell	uncharacterized cell
EPIC	Bcells	B cell	B cell
EPIC	CAFs	Cancer associated fibroblast	Cancer associated fibroblast
EPIC	CD8_Tcells	T cell CD8+	T cell CD8+
EPIC	Endothelial	Endothelial cell	Endothelial cell
EPIC	Macrophages	Macrophage	Macrophage
EPIC	Monocytes	Monocyte	Monocyte
EPIC	NKcells	NK cell	NK cell
EPIC	Neutrophils	Neutrophil	Neutrophil
EPIC	otherCells	uncharacterized cell	uncharacterized cell
Danaher	B-cells	B cell	B cell
Danaher	Cytotoxic cells	cytotoxicity score	cytotoxicity score
Danaher	DC	Myeloid dendritic cell	Myeloid dendritic cell
Danaher	Macrophages	Macrophage	Macrophage
Danaher	Mast cells	Mast cell	Mast cell
Danaher	Neutrophils	Neutrophil	Neutrophil
Danaher	NK cells	NK cell	NK cell
Danaher	Th1 cells	T cell CD4+ Th1	T cell CD4+ Th1
Danaher	Treg	T cell regulatory (Tregs)	T cell regulatory (Tregs)
Danaher	CD8 T cells	T cell CD8+	T cell CD8+
Davoli	CD4 mature	T cell CD4+ memory	NA
Davoli	CD8 effector	T cell CD8+ effector memory	T cell CD8+ effector memory
Davoli	NK cells	NK cell	NK cell
Davoli	B cells	B cell	B cell
Davoli	T reg	T cell regulatory (Tregs)	T cell regulatory (Tregs)
Davoli	Dendritic	Myeloid dendritic cell	Myeloid dendritic cell
Davoli	Macrophages	Macrophage	Macrophage
Davoli	Macrophages M2	Macrophage M2	Macrophage M2
Davoli	Macrophages M1	Macrophage M1	Macrophage M1
Rooney	B cells	B cell	B cell
Rooney	CD4+ Regulatory T cells	T cell regulatory (Tregs)	T cell regulatory (Tregs)
Rooney	CD8+ T cells	T cell CD8+	T cell CD8+
Rooney	Macrophages	Macrophage	Macrophage
Rooney	Neutrophils	Neutrophil	Neutrophil
Rooney	NK cells	NK cell	NK cell
Rooney	pDCs	Plasmacytoid dendritic cell	Plasmacytoid dendritic cell
CM	Adipose-derived stromal cell	Adipocyte	Adipocyte
CM	Monocyte	Monocyte	Monocyte
CM	Natural killer cell	NK cell	NK cell
CM	B cell	B cell	B cell
CM	Preadipocyte progenitor cell	Preadipocytes	Preadipocytes
CM	Regulatory T (Treg) cell	T cell regulatory (Tregs)	T cell regulatory (Tregs)
CM	Endothelial cell	Endothelial cell	Endothelial cell
CM	Dendritic cell	Myeloid dendritic cell	Myeloid dendritic cell
CM	Neutrophil	Neutrophil	Neutrophil
CM	CD4+ T cell	CD4+ T-cell	T cell CD4+
CM	CD8+ T cell	T cell CD8+	T cell CD8+
CM	Natural regulatory T (Treg) cell	T cell regulatory (Tregs)	T cell regulatory (Tregs)
CM	FOXP3+ natural regulatory T (Treg) cell	T cell regulatory (Tregs)	T cell regulatory (Tregs)
CM	Beige adipogenic precursor cell	Preadipocytes	Preadipocytes
CM	Brown adipogenic precursor cell	Preadipocytes	Preadipocytes
CM	Platelet	Platelet	Platelet
CM	Cytotoxic T cell	T cell CD8+	T cell CD8+
CM	Natural killer T (NKT) cell	NKT cell	T cell NK
CM	T helper1 (Th1) cell	T cell CD4+ Th1	T cell CD4+ Th1
CM	T helper2 (Th2) cell	T cell CD4+ Th2	T cell CD4+ Th2
CM	Plasmacytoid dendritic cell	Plasmacytoid dendritic cell	Plasmacytoid dendritic cell
CM	Macrophage	Macrophage	Macrophage
CM	Naive B cell	B cell	B cell
CM	Class-switched memory B cell	B cell (Memory)	B cell (Memory)
CM	Pericyte	Pericyte	Pericyte
CM	Memory B cell	B cell (Memory)	B cell (Memory)
CM	Switched memory B cell	B cell (Memory)	B cell (Memory)
CM	Effector CD4+ memory T (Tem) cell	T cell CD4+ memory	T cell CD4+ memory
CM	Classical monocyte	Monocyte	Monocyte
CM	Intermediate monocyte	Monocyte	Monocyte
CM	Non-classical monocyte	Monocyte	Monocyte
CM	Eosinophil	Eosinophil	Eosinophil
CM	Plasma cell	B cell plasma	B cell plasma
CM	Cancer cell	uncharacterized cell	uncharacterized cell
CM	Red blood cell (erythrocyte)	Erythyocyte	Erythyocyte
CM	M2 macrophage	Macrophage M2	Macrophage M2
CM	Smooth muscle cell	Smooth muscle cell	Smooth muscle cell
CM	Myeloid dendritic cell	Myeloid dendritic cell	Myeloid dendritic cell
CM	Hepatocyte	Hepatocyte	Hepatocyte
CM	Adipose progenitor cell	Preadipocytes	Preadipocytes
CM	Induced regulatory T (Treg) cell	T cell regulatory (Tregs)	T cell regulatory (Tregs)
CM	Suppressor T cell	T cell regulatory (Tregs)	T cell regulatory (Tregs)
CM	Activated CD4+ T cell	T cell CD4+ memory	T cell CD4+ memory
CM	Basophil	Basophil	Basophil
CM	Neuron	Neuron	Neuron
CM	M1 macrophage	Macrophage M1	Macrophage M1
CM	Keratinocyte	Keratinocyte	Keratinocyte
CM	Astrocyte	Astrocyte	Astrocyte
CM	Preadipocyte	Preadipocytes	Preadipocytes
CM	CD14+CD16+ monocyte	Monocyte	Monocyte
CM	CD14++CD16- monocyte	Monocyte	Monocyte
CM	Mesangial cell	Mesangial cell	Mesangial cell
CM	Osteoblast	Osteoblast	Osteoblast
CM	Naive CD4+ T cell	T cell CD4+ memory	T cell CD4+ memory
CM	Erythroid cell	Erythyocyte	Erythyocyte
CM	CD4+ memory T cell	T cell CD4+ memory	T cell CD4+ memory
CM	Chondrocyte	Chondrocyte	Chondrocyte
CM	Mast cell	Mast cell	Mast cell
CM	Fat cell (adipocyte)	Adipocyte	Adipocyte
CM	CD4+ T helper cell	T cell CD4+ memory	T cell CD4+ memory
CM	CD4+CD25+ regulatory T cell	T cell regulatory (Tregs)	T cell regulatory (Tregs)
CM	CD8+ cytotoxic T cell	T cell CD8+	T cell CD8+
CM	Conventional dendritic cell	Myeloid dendritic cell	Myeloid dendritic cell
CM	Effector regulatory T (Treg) cell	T cell regulatory (Tregs)	T cell regulatory (Tregs)
CM	IgG memory B cell	B cell	B cell
CM	Naive regulatory T (Treg) cell	T cell regulatory (Tregs)	T cell regulatory (Tregs)
CM	Natural memory B cell	B cell	B cell
CM	Myeloid conventional dendritic cell	Myeloid dendritic cell	Myeloid dendritic cell
CM	pro-Natural killer cell (pro-NK cell)	NK cell	NK cell
CM	Naive CD8+ T cell	CD8+ T-cell	T cell CD8+
CM	Effector CD8+ memory T (Tem) cell	T cell CD8+ effector memory	T cell CD8+ effector memory
CM	Exhausted CD8+ T cell	T cell CD8+ effector memory	T cell CD8+ effector memory
CM	Exhausted CD4+ T cell	T cell CD4+ memory	T cell CD4+ memory
