# Supplementary material for: Decosus: An R Framework for Universal Integration of Cell Proportion Estimation Methods
Source: Front Genet. 2022 Apr 1;13:802838. doi: 10.3389/fgene.2022.802838 (PMC9011041; doi:10.3389/fgene.2022.802838)
Supplement: Supplementary file 4 [file DataSheet2.CSV]

Decosus Consensus	Xcell	MCP	QuanTISeq	EPIC	Danaher	Rooney	Davoli	ConsensusTME
B cell	B-cells	B lineage	B.cells	Bcells	B-cells	B cells	B cells	B cell
T cell CD4+ memory	CD4+ memory T-cells				CD4 mature
T cell CD4+ (non-regulatory)	CD4+ T-cells		T.cells.CD4					CD4 T-cell
T cell CD8+	CD8+ T-cells	CD8 T cells	T.cells.CD8	CD8_Tcells	CD8 T cells	CD8+ T cells		T cell CD8+
T cell CD8+ effector memory	CD8+ Tem				CD8 effector
Myeloid dendritic cell	DC	Myeloid dendritic cells	Dendritic.cells		DC		Dendritic	Dendritic cell
Endothelial cell	Endothelial cells	Endothelial cells		Endothelial				Endothelial cell
Cancer associated fibroblast	Fibroblasts	Fibroblasts		CAFs				Fibroblast
Macrophage	Macrophages			Macrophages	Macrophages	Macrophages	Macrophages	Macrophage
Macrophage M1	Macrophages M1		Macrophages.M1				Macrophages M2	Macrophage M1
Macrophage M2	Macrophages M2		Macrophages.M2				Macrophages M1	Macrophage M2
Mast cell	Mast cells				Mast cells			Mast cell
Monocyte	Monocytes		Monocytes	Monocytes				Monocyte
Neutrophil	Neutrophils	Neutrophils	Neutrophils	Neutrophils	Neutrophils	Neutrophils		Neutrophil
NK cell	NK cells	NK cells	NK.cells	NKcells	NK cells	NK cells	NK cells	NK cell
Plasmacytoid dendritic cell	pDC					pDCs
T cell CD4+ Th1	Th1 cells				Th1 cells
T cell CD4+ Th2	Th2 cells
T cell regulatory (Tregs)	Tregs		Tregs		Treg	CD4+ Regulatory T cells	T reg	T cell regulatory (Tregs)
Cytotoxicity score		Cytotoxic lymphocytes			Cytotoxic cells			Cytotoxic cell
Uncharacterised cell			Other	otherCells
	aDC	T cells		CD4_Tcells	CD45	Co-stimulation, APC	CD8 effector-NK-cells	Gamma delta T-cell
	Adipocytes				Exhausted CD8	Co-stimulation, T cell		Eosinphil
	Astrocytes				NK CD56dim cells	Co-inhibition, APC		Plasma cell
	Basophils				T-cells	Co-inhibition, T cell
	CD4+ naive T-cells
	CD4+ Tcm
	CD4+ Tem
	CD8+ naive T-cells
	CD8+ Tcm
	cDC
	Chondrocytes
	Class-switched memory B-cells
	CLP
	CMP
	Eosinophils
	Epithelial cells
	Erythrocytes
	GMP
	Hepatocytes
	HSC
	iDC
	Keratinocytes
	ly Endothelial cells
	Megakaryocytes
	Melanocytes
	Memory B-cells
	MEP
	Mesangial cells
	MPP
	MSC
	mv Endothelial cells
	Myocytes
	naive B-cells
	Neurons
	NKT
	Osteoblast
	Pericytes
	Plasma cells
	Platelets
	Preadipocytes
	pro B-cells
	Sebocytes
	Skeletal muscle
	Smooth muscle
	Tgd cells
	ImmuneScore
	StromaScore
	MicroenvironmentScore
